# Supplementary material for: Lifestyle, Modifiable Behavioral Factors, and Biomarker Profiles in Uterine Lesions
Source: Healthcare (Basel). 2026 Jan 16;14(2):231. doi: 10.3390/healthcare14020231 (PMC12841236; doi:10.3390/healthcare14020231)
Supplement: Supplementary file 1 [file healthcare-14-00231-s001.zip]

Archive with 1 entries (1 files):
- healthcare-4005578-supplementary.pdf
